# Supplementary material for: Testing the Drosophila maternal haploid gene for functional divergence and a role in hybrid incompatibility
Source: G3 (Bethesda). 2022 Jul 25;12(9):jkac177. doi: 10.1093/g3journal/jkac177 (PMC9434238; doi:10.1093/g3journal/jkac177)
Supplement: jkac177_Supplementary_File_1 [file jkac177_supplementary_file_1.zip]

Archive with 1 entries (1 files):
- jkac177_Supplementary_File_1.txt
