# Supplementary material for: Testing the Drosophila maternal haploid gene for functional divergence and a role in hybrid incompatibility
Source: G3 (Bethesda). 2022 Jul 25;12(9):jkac177. doi: 10.1093/g3journal/jkac177 (PMC9434238; doi:10.1093/g3journal/jkac177)
Supplement: jkac177_Supplementary_File_1 [file jkac177_supplementary_file_1.zip › jkac177_Supplementary_File_1.txt]

FT   misc_feature    259..308
FT                   /note="Start of mh-sim transgene"
FT   misc_structure  3233..6435
FT                   /note="Duplicated region"
FT   CDS             join(3281..3373,3442..3564,3643..4002,4126..5745)
FT                   /note="mh-p"
FT   CDS             complement(5825..6397)
FT                   /note="Alg14 homology"
FT   misc_feature    6360..6409
FT                   /note="End of mh-sim transgene"
FT   variation       6439
FT                   /note="~25 bp insertion in PacBio assembly after this
FT                   base"
FT   misc_structure  6603..9783
FT                   /note="Duplicated region"
FT   BLASTCDS        6651..6743
FT                   /note="Potential exon 1"
FT   variation       6685..6686
FT                   /note="16 bp deletion before or after this dinucleotide
FT                   (ambiguous because of another tg at end of 16 bp deleted
FT                   sequence"
FT   BLASTCDS        6686..6727
FT                   /note="This is similar to mh-p exon 1, but out of frame
FT                   due to deletion"
FT   BLASTCDS        6797..6919
FT                   /note="Potential exon 2"
FT   CDS             join(7005..7352,7476..9092)
FT                   /note="mh-d"
FT   variation       9106
FT                   /note="SNP here with PacBio sequence, plus 4 others within
FT                   a few hundred bases downstream"
FT   BLASTCDS        complement(9172..9630)
FT                   /note="Alg14 homology"
FT   BLASTCDS        complement(9632..9745)
FT                   /note="Alg14 homology"
cttggatttgcctccattgaattcatttggcccatcggattcggtgggcgaattggttca
atttggcccattgggttcactgactcctgtaatatttcttggtccattggattcacaggt
cccattggattttgttggcccttcggattcacaggttggattggattcaatggctcagtt
ggtgtcataggctttcgctccgacagctgtttcatgactctctgagatttgcccgaattc
tttttggcttgctttaaaagctgattatcgatgaagctgcccaaggtgatggtctgtgcg
ttttggtagtggtaaatggaaactgggtaagtcttcttcggatccttggagctactgctc
tcgctgccggtgtcgctgcctgcgattttagtcatcgtgttgccggtgtcgctgccggcg
attttagtcatcgtgtttccgccctcgctactgctgttgtagccccccctgctctgcaat
tggtcaaaccgatatctgcgcgaaaatgaagaagttaacaaattagtaaaaatgcacatg
tatgtttgcctgaatatttatgtctcttaaaaaaccaccttcccatagatataaatctaa
tgtttactgtataaaagtaattcttacgaaaatgactggctaatagccacaacactaagt
cacacaaaaataaaaggacaaaaatgcacatatacatgcattagtatgtgttacaaaaag
cggaaaactaaccgttttacctattaactaccattttgacactggttacatctccatatg
aatgtacatacgcacacttccttgaagcttgaaaacacacatccatacatacgtatgtat
gtatgcatgcatatttctcgtgtttttggaaatcgcgaaagtggggaagaacaaacacgg
ataaatgttcgccagtgttccgaaaatcttacacacacatacatgaagcgtcttctcgct
gattcgccattcacacacttgtcactttccaccacttttgggagtttgcaaatgggagaa
ggaacgaacactgaaaaatgttcttcagtgttccgaaggtctcacacacatacatagatc
gttttctcgcagattcgccatccacacacttgtcaccactttttggaatttgcaaatggt
agaaagaaccaacacagataaatgttcgccagtgttaggaaaatcttacacacacatgca
taaagcgtcttctcgcagattcgccatccacacaattgtcaccactacatctttgaattc
tttgcgttttgtacttgcaaatggcgaaaatcacacacatacacaacgaaagaattccaa
ccttctaaaagacttgtcactagcacattattctcaagttaaatgctattattaactatg
ctctattattaactaccattttgacacttgctacatctacttatgaatgtacacatgtat
gtaccttcgcacacttccttgaagcttaaaaacacacatccatacatacgtatgtatgca
tgcatatttctcgtgtttttggaaatcgcgaaagtggggaagaaccaacacggataaatg
ttcgctggtgttccgaaaatcacacacatacacaacgaaagaggacttcttgcgaattcc
aaccttctaaaagacttgtcacaatcacattattgtcaagttaaatgcttctcttttttt
tttttgcggtccttgtttttggttgatttaaatttttgatttgcacttgctctttcgctt
tctttgcacaattatgcttagccaacactaataccaatgaagcaacgccatgctgaaagt
tcgccattttgacaaagaagaatgcgagttgcttgtgcgtttcctcgcgaagatggaagg
gaaagcataagggagaagattgtaaccggagcacgtgtttcgttaaacttacggtcggga
tttgtttggcaagcacaattcaatggtccaatagtcaggaaatgtaagcttatgttaccg
aaaccccaatttgtttatatgcacgccgctgattttgtttataagtgacgccgtacagac
gagaagataatgcataaatgaatgactccggacttacaggtagccgccggaacgaaaagc
ttgggattgcttggatagtgccttgcggtggcaacccgaggcgagaaatgtgaagttagc
gcaaacaatggctggctaaatggatttcggcaaatgagcagcaaaaagccagtggcccat
gtttaaaacacgtgctgggctcccctggctgctgttggccatcgtcacatttttttgccg
gacatgtttccacatggctttgccccaaaatcagtggccttggtttgggattcgcattag
aattgttttgaccggggcggccctggcgcttcatctgccgcttgcattcgaacttttact
tttttcaagctccccatttgtaaattgtaagatttgaaacttttccggaaacggatgctg
ggagacttaccaaagtgacaatgttgcgtcctcgagcgttgggccgttaatgaacggtgt
agcatcgatacgtaggacattccgatatcgatgccactagcgcagggatcgccttccttc
tcccctctctaaagacacgatagatttgaacacgcgataggtgggtaattaatgttgact
tcgcgctaagtcatattgactcgaaagtctagcaaaatgcgtgcgtcgcttcaaattatt
acgtttccacagcgaatagatcagctaaaatagaggtgacgcatgcgcaggctaaattcg
tttctcggaatttcgtgagctatttgaaaatagcgctgcaactagagatggactttgtgc
gacactgaacactgtgtatttgatatttaaaacaagaaataaatcttatcacgctatatt
aaaatttcgtacgttttgcacgaacgtggattcactttcacagttcaataatgcaaccac
ggttattcgttgatgtaaaaccaatttttatagcataaatattaatcgattattattaaa
agtgtcgtgctttttcaccgccaagtcttaaatcgcttgttaagtttcaaatcgcaaacc
actgtcgttaaatgtgataaatggagtaggcaagcttggcgcgataaccgaacttatcga
tacctgactaaccgcgccaaacacgagcatatatttttgccccaaagactggtcacactg
cagcgaagcgcgaaatatttttcgaagtatttttgtggacctagaaattgcgatactaat
ttctgcagaggattagcccaggagagacaaggcgaccatcatgtcagatgcagactactt
gttcgcgctgaacctgcagaaccagctgaatgctgagtcagaccaaagttacacagccgc
ggatgccagcaaagtacgtagtggaaatggtaatctggccaataaaaaacacctcaataa
catccactctgggttctgcaggacacggactaccagctggcacgcaggattcaggcccaa
atggacgagggcgaggagggtggtgatagcgagctggacagcagtatccagttcgtctac
cccaaatcgaatcagccaaaatcagtaagtttacaatgaaaatcatagcatttcacttat
cgtaggcccttctcatatcgtatcgcctttcatctccacaagacaaaaatggagaacact
aaaatcataaacaaaaaacgaggagcggctcccacgaagccaccagtgcgcgctattcag
gccagctatgatgactatctcaataagacgataaatctggtgcatccgcagtgggagctg
gtcgatcccactccggacatctactccatgttcatacgattcgacgagaagttcttccaa
gagcgcctgggcgccgtctccctggaatggagcaagaagatgtactcgtgcgctggaatc
tgctaccagcgtggcaatcgcttcgtcaaggaggtgaccattcggctcagtgagccgctg
ctaaagctgcgtccgcgcaaggatctcgtggagacgctcttggtaagaattgttgtactt
ttcacgtatattacgcagaagtcttcataattggcatctcaagcctagagaactgcatat
gcacatagatatttagcattacattaaatctatttgttcatccagcacgaaatgatccat
gcctactgctttgtgctcaacatccgcgagggcaacggtggccatggacccaatttcaag
cgcatcatggagacgatcaacaaggtggcgggcaccaacatcaccgtttaccacactttt
cacgacgaggtggcctcctatcgcacacacatctggcgctgcacgggcatttgccgggag
cgctcacccttttggggctatgttaagcggaccagcaaccgagcgcccggtccgaacgat
gagtggtgggcgaggcatcatcgtgagtgcagcggcaccttcatgaagttgggtgaacca
tcgaagccccccaagccggagaccaagtccagggctaagaagtccacaccggcggtggcc
gcgcccaaggaagacatacgcaactggttcgaccagccggcagccaagaaagcggccacc
ggcacagctttgctgggcgatctggcaaaggcggtgccgccgacttcttatcccggactc
tcctccgaaccctttgccatgcccaagaccccagctgctcgcacaaaccgcaacacaagt
ggcggaggcaatgaactcgacaaatcaggttcgaaagccaccactgaaataagcggacag
ggctacagtcttggtggctcaagcgctatagaaaacatcgatattagtgacactgatgtt
cccgatcccgctaaacttcgtcaaattcgacttgagcgttttagcggagatgcttccaac
aagggacagaataattctgaagcagatattaccaaaaagaggcgtcgtgtttccagcgac
ggcgagataatcacctgggagtcctacgatgatgacgtaatggtcagggatgtccatgtg
cccttcgtcaacttggttgacagcgatagtgatgaagaggagatgaagatgccagctggc
aggaacaccatgagcagtcaagagcgcacgcagaatatcaagcgccaggtaatggaggat
gagttgaccttgtgtgaggacgatattctcttaattgatgatgaatacgacgatgagatg
gccgcaaatgactctttaacagccgccacggaactagctgaccaatccatcattgatgat
atttttggagaggacaccctgctgaaggagttccagcgtgagaacgacgtgcagcccact
tgctcaagctacggcaagaatacgggcaacgacattgtatcttgtcccatttgctttgag
aagatgaagcgcactgagttgtccaatcacttcgatggctgcgccattatggtgcgcttg
gaaccgccatcgtttaagcctaaaaaccgtcgaccaagggcttcctttacctctaaggac
tcctcaggatcttccacatcacgcggcgccaaatcgaaagccaagtcatcaaaacgaatt
cttcgcagctccggttacacagaaaaggagatcgacgagctcaacctgagctcctccact
gactcgtctgctctgctctccagcgaggacgaacttactccgcgtcagctccggcagcgc
aacctcttcaaacagaccgtcggctgtcccagatgtggcctggagatcatgccccaccac
ctgaaggcgcatcgatatgtctgcgcgggttgcaagaagcgctaggacggcaccttctgc
aaaccataattcgttaaatagagaaagtacttcaaaaattctttgttttatttaaaatat
gttacaggatttgcccaaaatatcgaacgttctttttatccacatagcgcgtggccaacg
ccggccagtggaccacaaagaggtccgccagcggaaggagcaggcgtccgctcagcgaga
gcgtctccacgcggcagaagctctccacgaacacgatcctggagtgcgagggcaggcgtc
cgaggaggcgccacaggtaggcggcatagcagaagggcacacaggtgccgggtccattgc
agaggatcagctgcgggcgatcacgccaaaccagatagcagctccagagaagcgcccaca
ggctggtgaagatactgctcagccaggattggcccacgttgcggctgcgcggcaccttcg
cgatttccgcactctgggcagcctgcggcatgatctgcctgaactggcgctcggaagttg
agtcactgttggccaggatcagtctaattggctggtacttctccgtctgttcgatgtctg
tctgttgtagcagcgcctgggtcagccggcacatctccgccgtgtggccgccggagccca
gtattacgtaggtggggtgaggcgcgctggtcgtcatgttgcccttcaaaaacacaattt
aaataacaacaattagagtccacgaacagctgtttccattgctatcgataactgaaccga
taattatgccggtgtaccacttacgttgttgttattactgagggcgccatttataaaatt
tattgaatctcaatcagaaagcagatcgagctggccgagtatttcctggatccgccagat
ccatagtaatttttgcagaggattggcccaggagcaacaaggcgaccatcatgtcagatg
caaactacttgttcgcgctgaacctgctgagtcagaccaaagttacacagccgtggatcc
cagcaaagtacgtagtgggaaatggtaatctggccaataaaaaacacctcaataacatcc
actctgggttctgcaggacacggactaccagctggcacgcaggattcaggcccaaatggt
cgagtgtgatgaggggggtaataacgaactggacagcagtattcagttcgtctaccccaa
atcgaatcagccaaatcagtttgccatgaaaatcatagcatttcattcaaccgtaggccc
ggcccttctcatatcgtttcgcctttcatctcaaacagacaaaaatggagaacactaaac
tcaaaaacaaaaaacaaggagcggctcccaagaagccaccagtgcgcgcttttcaggcca
gctatgatgaatatatcaataagatgctaaatatggtgccgtcggagctggtcgatccca
ctccggacatctactccatgttcatacgcttcgacgagaagttcttccaagagcgcctgg
gcgccgtctccctggaatggagcaagaagatgtactcgtgcgctggaatctgctaccagc
gtggcaatcgcttcgtcaaggaggtgaccattcggctcagtgagccgctgctaaagctgc
gtccgcgcaaggatctcgtggagacgctcttggtaagaattgttgtacttttcacgtata
ttacgcagaaatcttcataattggcatctcaagcctagagtactgcatatgcacatagat
atttagcattacattaaatctatttgtccatccagcacgaaatgatccatgcctactgct
ttgtgctcaacatccgcgagggcaacggtggccatggacccaatttcaagcgcatcatgg
agacgatcaacaaggtggcgggcaccaacatcaccgtttaccacacttttcacgacgagg
tagcctcccatcgcacccacatctggcgctgcgtgggcgtttgccgggaacgctcaccgt
tttggggctatgttaagcggaccagcaaccgagctcccggtccgaacgatgagtggtggg
tgaggcatcatcgtgattgcagcggcaccttcatgaagttgggggatctatcgaagcccc
ccatgccggagaccatgtccagggctgagaattccacaccggcggtatccgcgcccaagg
aagacatacgcaactggttcgaccagccggcagccaagaaagcggccaccggcacagctt
tgctgggcgatctggcaaaggcggtgccgccgacttcttatcccggactctcctccgaac
cctttgccatgcccaagacaccagctgctcgcacaaaccgcaacacaagtggcggaggca
atgaactcgacaaatcaggttcgaaggccaccactgaaataagcggacagggctacagtc
ttggtggctctagcgctatagaaaacatcgatattagtgacactgatgttcccgatcccg
ctaaacttcgtcaaattcgacttgagcgttttagcggagatgcttccaacaaaggacaga
ataattctgaagcagatattaccaaaaagaggcgtcgtgtttccagcgacggcgagataa
tcacctgggagtcctacgatgatgacgtaatggtcagggatgtccatgtgcccttcgtca
acttggttgacagcgatagtgatgaagaggagatgaagatgccagctggcaggaacacaa
taggcagtcaggagcgcacgcacaatatcaagcgccaggtaatggaggatgagttgacct
tgtgtgaggacgatattctcttaattgatgatgaatacgacgatgaggtggccgcaaatg
attctttaacagacgcaacggaactgggtaaccaatccatcattgatgatgtttttggag
cggacaccctgctgaaggagttccagcgggataacgacgtacagcccacttgctcaagtg
acgccaatgatgtggacaacgacatcgtatcttgtcccatttgcttcgagaagatgaagc
gcactgagttgtccaatcacttcgatggctgcgccattatagtgcgcttggaaccgccat
cgtttaagcctaataaccgtcgaccaagggcttcctttacctcaaaggactcctcaggat
cttccacaccacgcggccaatcgacagcaaactcatcgacacgaattcttcgcagctccg
gtaaaacagaaaaggagatcgacaagctcgacctaaactcctccacggactcgtctgctc
tgctgtccagcgaggacaatcttactccgcgtcagcgccggcagcgcaacctcttcaaac
agaccgtcggctgtcccagatgtggcctggagatcatgccccaccacctgaaggcgcatc
gatatgtctgcgcgggttgcaagaagcgctaggacggcaccttctgcaaaccataattcg
ttaaatagagaaagtacttcaaaaattctttgttttatttaaaatatgttacaggatttg
cccaaaatatcgaacgttctttttatccacatagcgcgtggccaacgccggccagtggac
cacaaagaggtccgccagcggaaggagcaggcgtccgctcagcgagagcgtctccacgcg
gcagaagctctccacgaacacgatcctggagtgcgagggcaggcgtccgaggaggcgcca
caggtaggcggcatagcagaagggcacacaggtgccgggtccattgcagaggatcagctg
ggggcgatcacgccaaaccagatagcagctccagagaagcgcccacaggctggtgaagat
actgctcagccaggattggcccacgttgcggctgcgcggcaccttcgcgatttccgcact
ctgggcagcctgcggcatgatctgcctgaactggcgctcggaagttgagtcactgttggc
caggatcagtctaattggctggtacttctcccgtctgttcgatggctgtctgttgtagca
gcgcctgggtcagccggcacatctccgccgtgtggccgccggagcccagtattacgtagg
tggggtgaggcgcgctggtcgtcatgttgcccttcaaaaacacaatttaaataacaacaa
ttagagtccacgaacagctgtttccattgctatcgataactgaaccgataattatgccgg
tgtaccacttacgttgttgttattactgagggcgccatttatagaatttattggatctca
atcagaaagcggagcgaaatggctcctcctgtgcagaagggtaatcttctgaatcactcc
gacaagacctcgacggaagtcaactgcgccataaacgagaacgtgcgaaaactggtcagg
agcctgtcggaaccgggggtaagttttaaaacagatgttatccctattccaatttaacca
atttaaaacgcagacgagccagaaaaagttgcgccaaatggaggatactgcgttaaagat
aatcgccaaccaacgcaggtcatgggatccgacaaccacggacatggaggtgaaacgcaa
cctggacgatgtggcggagcgattccgggcggagggcatggcgtctttaggtgatgccat
caaggacttggccatcaggtatctggccatggacgaaaatcaaaagcagttcgatcct
